# Supplementary material for: Coordination of LMO7 with FAK Signaling Sustains Epithelial Integrity in Renal Epithelia Exposed to Osmotic Pressure
Source: Cells. 2022 Nov 28;11(23):3805. doi: 10.3390/cells11233805 (PMC9741450; doi:10.3390/cells11233805)
Supplement: Supplementary file 1 [file cells-11-03805-s001.zip]

Archive with 1 entries (1 files):
- cells-1901045-supplementary.pdf
